# Supplementary material for: Expression of Concern: Local vs. systemic administration of bisphosphonates in rat cleft bone graft: A comparative study
Source: PLoS One. 2026 Mar 13;21(3):e0344844. doi: 10.1371/journal.pone.0344844 (PMC12987411; doi:10.1371/journal.pone.0344844)
Supplement: S1 File — (XLSX) [file pone.0344844.s001.xlsx]

## Sheet: Figure 2
	BV/TV (%)	BMD
Graft/Saline	24.8394	0.30287
	50.5331	0.5194
	37.1022	0.38108
	31.424	0.32819
	34.739	0.35066
	56.6458	0.57183
	38.3227	0.39412
	39.8634	0.41958
Mean	39.1837	0.408466
SD	10.177	0.0933578
Graft/Systemic	69.7704	0.64551
	53.5311	0.51452
	80.8628	0.71267
	78.5158	0.72257
	55.7046	0.55014
	41.8876	0.40163
	72.698	0.64763
	50.9291	0.48534
Mean	62.9874	0.585001
SD	14.313	0.114983
Graft/Local	54.8843	0.50143
	62.5279	0.54
	81.9851	0.74042
	72.1681	0.65272
	80.3017	0.73522
	85.685	0.79098
	67.9972	0.59299
	49.2362	0.47566
Mean	69.3482	0.628678
SD	13.1831	0.119225
Control	6.62447	0.343869
	11.021	0.32098
	8.486	0.340529
Mean	8.71049	0.335126
SD	2.20685	0.0123641

## Sheet: Figure 3
	MA/TA (%)
Graft/Saline
	15.64
	11.75
	4.39
	47.2
Mean	19.745
SD	18.8885
Graft/Systemic
	57.69
	86.49
	99.2
	71.65
Mean	78.7575
SD	18.0004
Graft/Local
	83.13
	91.74
	90.15
	94.76
Mean	89.945
SD	4.92925
	BG/TA (%)
Graft/Saline	4.16059
	3.48499
	4.758
	6.2119
	6.92841
Mean	5.10878
SD	1.43062
Graft/Systemic	9.20191
	13.1935
	14.7166
	14.4309
	15.7016
Mean	13.4489
SD	2.53714
Graft/Local	13.7171
	15.1838
	19.7763
	21.5042
	14.5715
Mean	16.9506
SD	3.46255

## Sheet: Figure 4
	OcN/BS
Graft/Saline	0.18
	0.18
	2.79
	1.56
	2.05
Mean	1.352
SD	1.15601
Graft/Systemic	2.26
	2.26
	2.5
	1.02
	3.6
Mean	2.328
SD	0.917562
Graft/Local	2.19
	2.02
	3.58
	1.92
	3.05
Mean	2.552
SD	0.727716

## Sheet: Figure 5
	TRAP-5b
	2 week	6 week
Graft/Saline	2.609	3.98
	2.038	4.058
	1.684	2.339
Mean	2.11033	3.459
SD	0.466723	0.970732
Graft/Systemic	0.458	0.637
	0.405	0.528
	0.535	1.424
Mean	0.466	0.863
SD	0.0653682	0.488888
Graft/Local	1.792	1.78
	3.641	2.496
	3.4	3.74
Mean	2.94433	2.672
SD	1.0052	0.991782
