# Supplementary material for: Expression of Concern: Local vs. systemic administration of bisphosphonates in rat cleft bone graft: A comparative study
Source: PLoS One. 2026 Mar 13;21(3):e0344844. doi: 10.1371/journal.pone.0344844 (PMC12987411; doi:10.1371/journal.pone.0344844)
Supplement: S5 File — (ZIP) [file pone.0344844.s005.zip]

Archive with 4 entries (4 files):
- fig 5 FINAL.prism
- fig 2 with negative defect FINAL.prism
- fig 3 FINAL.prism
- fig 4 FINAL.prism
